# Supplementary material for: The Ser/Thr kinase MAP4K4 drives c-Met-induced motility and invasiveness in a cell-based model of SHH medulloblastoma
Source: Springerplus. 2015 Jan 14;4:19. doi: 10.1186/s40064-015-0784-2 (PMC4302160; doi:10.1186/s40064-015-0784-2)
Supplement: Additional file 6: — SM1F-actin dynamics in UW228 cells expressing Lifeact (LA)-enhanced green fluorescent protein (EGFP. 15 min recording time, 10 frames per second (fps), acceleration 150x.). [file 40064_2015_784_MOESM6_ESM.zip]

Archive with 1 entries (1 files):
- 40064_2015_784_MOESM6_ESM.m4v
