# Supplementary material for: The Ser/Thr kinase MAP4K4 drives c-Met-induced motility and invasiveness in a cell-based model of SHH medulloblastoma
Source: Springerplus. 2015 Jan 14;4:19. doi: 10.1186/s40064-015-0784-2 (PMC4302160; doi:10.1186/s40064-015-0784-2)
Supplement: Additional file 7: — SM2F-actin dynamics in HGF-stimulated (20 ng/ml, 3 h) UW228 cells expressing LA-EGFP. 15 min recording time, 10 frames per second (fps), acceleration 150x. [file 40064_2015_784_MOESM7_ESM.zip]

Archive with 1 entries (1 files):
- 40064_2015_784_MOESM7_ESM.m4v
